# Supplementary material for: Development and preliminary validation of a leadership competency instrument for existing and emerging allied health professional leaders
Source: BMC Health Serv Res. 2016 Feb 19;16:64. doi: 10.1186/s12913-016-1301-1 (PMC4759728; doi:10.1186/s12913-016-1301-1)
Supplement: Additional file 2: — AHEAD Checklist and Resource Guides. (XLS 3787 kb) [file 12913_2016_1301_MOESM2_ESM.xls]

## Sheet: Main Cover
														QUICKLINKS
														• Introduction
														• Section A: Resource Guide Instructions
														- Values / Skills Resource Guides
														• Section B: Readiness Checklists / Leadership Conversation Instructions
														- Values Readiness Checklist
														- Skills Readiness Checklist / Leadership Conversation

## Sheet: Introduction
														QUICKLINKS
Please double-click on icon to access file:														• Introduction
														• Section A: Resource Guide Instructions
														- Values / Skills Resource Guides
														• Section B: Readiness Checklists / Leadership Conversation Instructions
														- Values Readiness Checklist
														- Skills Readiness Checklist / Leadership Conversation

## Sheet: Resource Guide Cover
														QUICKLINKS
														• Introduction
														• Section A: Resource Guide Instructions
														- Values / Skills Resource Guides
														• Section B: Readiness Checklists / Leadership Conversation Instructions
														- Values Readiness Checklist
														- Skills Readiness Checklist / Leadership Conversation

## Sheet: Resource Guides
														QUICKLINKS
Please double-click on icons to access files:														• Introduction
														• Section A: Resource Guide Instructions
														- Values / Skills Resource Guides
														• Section B: Readiness Checklists / Leadership Conversation Instructions
														- Values Readiness Checklist
														- Skills Readiness Checklist / Leadership Conversation

## Sheet: Checklist Cover
														QUICKLINKS
														• Introduction
														• Section A: Resource Guide Instructions
														- Values / Skills Resource Guides
														• Section B: Readiness Checklists / Leadership Conversation Instructions
														- Values Readiness Checklist
														- Skills Readiness Checklist / Leadership Conversation

## Sheet: Values Readiness Checklist
					QUICKLINKS
Name of Staff		Department			• Introduction
Designation		Period of Evaluation			• Section A: Resource Guide Instructions
					- Values / Skills Resource Guides
Section I: Values Readiness Checklist					• Section B: Readiness Checklists / Leadership Conversation Instructions
Instructions: Please rate yourself based on the readiness scale as follows: 1 - Rarely Demonstrated, 2 - Occasionally Demonstrated, 3 - Usually Demonstrated, 4 - Often Demonstrated, 5 - Demonstrated All the Time.
					- Values Readiness Checklist
					- Skills Readiness Checklist / Leadership Conversation
Leadership Values	Description	Completed/On-going Developmental Activities or Evidence Demonstrating Practice of Value (Please be specific, i.e. titles of books read, assessment tools done, committee involvement etc.)	Readiness Rating
			Score	Rating
Collegiality	Good leaders have the ability to work well and build trust with their staff as well as people that they come into contact with. They are approachable and make people feel comfortable with their sincerity and calm demeanor. They minimise conflict within the team and inspire warmth and affection.
Commitment	Good leaders have the discipline to work towards the team's vision single-mindedly. They take ownership of every opportunity to meet expectations and requirements. They also anticipate the needs of those around them and offer assistance to the best of their ability.
Compassionate	Good leaders understand another person's point of view by being sensitive and responsive to their needs. They are also empathetic to the feelings, values, interests and well-being of others and are able to put themselves into others' shoes.
Courageous	Good leaders dare to take risks, try new things and stand up for what they believe in. They take responsibilities for their actions and embrace errors as a way to learn more. They guide others towards new visions, through tough times and over seemingly insurmountable hurdles.
Humility	Good leaders with humility recognize that they are no better or worse than other members of the team. A humble leader is not self-effacing but rather tries to elevate everyone. They are never boastful of their achievements and competencies and continously seek self improvement.
Leadership Values	Description	Completed/On-going Developmental Activities or Evidence Demonstrating Practice of Value (Please be specific, i.e. titles of books read, assessment tools done, committee involvement etc.)	Readiness Rating
			Score	Rating
Impartiality	Impartiality means dealing with others consistently and justly. Good leaders treat each and every one of their staff fairly, without favoritism. They check all the facts and hear everyone out before passing judgment or jumping to conclusions based on incomplete evidence. They will use their authority in a wise and appropriate manner that befits their position rather than for the purpose of self g…
Inspirational	Good leaders bring out the best in their people by giving them a drive to achieve their dreams. They are able to motivate and draw people to them through persuasive communication of their visions and passions. "People want to be inspired...being inspiring is usually just a matter of communicating clearly and with passion." Being inspiring means telling people how your organization is going to cha…
Integrity	Integrity is the integration of outward actions and inner values. A person of integrity is the same on the outside and on the inside. Good leaders' moral values and actions are always in tandem with each other. They are able to discern between right and wrong and make decisions that are sound. They will not compromise principles, or even ideas, to please. Their integrity is what wins the trust of…
Perserverance	Good leaders are resilient and remain calm under stressful situations. They can direct their actions and those of the team towards achieving their goals despite facing numerous difficulties. They possess the discipline to keep to schedules and deadlines and display a high level of dedication to their work.

## Sheet: Skills Readiness Checklist
Section II: Skills Readiness Checklist					QUICKLINKS
Instructions: Please rate yourself based on the readiness scale as follows: 1 - Not Ready, 2 - Somewhat Ready, 3 - Usually Ready, 4 - Often Ready, 5 - Always Ready. For					• Introduction
the sections on “Completed/On-going Developmental Activities or Evidence Demonstrating Practice of Skill”, please be as specific as possible, i.e. titles of books read,					• Section A: Resource Guide Instructions
assessment tools done, committee involvement etc.					- Values / Skills Resource Guides
					• Section B: Readiness Checklists / Leadership Conversation Instructions
Leadership Skills	Description	Completed/On-going Developmental Activities or Evidence Demonstrating Practice of Skill (Please be specific, i.e. titles of books read, assessment tools done, committee involvement etc.)	Readiness Rating
			Score	Rating	- Values Readiness Checklist
					- Skills Readiness Checklist / Leadership Conversation
Creative Innovator
Change Management	As Peter Senge, an expert on managing organizations, says, "Everything is in motion, continually changing, forever adapting." Effective leaders recognize the value of change. Changes need to be anticipated and responded to if growth is going to continue. And that applies to minor changes, as well as major ones. Good leaders act as a change agents to identify opportunities for change, convince and…
Creative Thinking Skills	Creativity is the ability to think differently, to get outside of the box that constraints solutions. Creativity gives leaders the ability to see things that others have not seen and thus lead followers in new directions. Good leaders are able to make connections across seemingly unrelated questions, problems, or ideas by questioning. They have an ability to ask "what if", "why", and "why not" an…
Leadership Skills	Description	Completed/On-going Developmental Activities or Evidence Demonstrating Practice of Skill (Please be specific, i.e. titles of books read, assessment tools done, committee involvement etc.)	Readiness Rating
			Score	Rating
Effective Decision Maker
Decision Making Skills	Good leaders make practical and effective decisions in a timely fashion, even in situations of uncertainty and ambiguity. They ask themselves pertinent questions, list and evaluate their options by constructing best and worst scenarios and assess their chances of success and consequences of failure. Their decision making is served by openness and transparency whereby the reasons for making the de…
Efficient Administrator
Budgeting/ Financial Planning	Financial planning is the continuous process of directing and allocating financial resources to meet the organization's strategic goals and objectives realistically. Regular review of budgets and cashflows answers three questions: "How are we doing?", "How much of the budget is left?" and "What will it look like at the end of the year?". Good leaders understands the need for clear and well justif…
Organizational Awareness	Good leaders recognize the values, cultures and "power relationships" in the organization, and its effect on people's actions and behaviors. They are able to identify the real decision makers, political forces at work and know how to use this knowledge to their advantage in leading their team.
Leadership Skills	Description	Completed/On-going Developmental Activities or Evidence Demonstrating Practice of Skill (Please be specific, i.e. titles of books read, assessment tools done, committee involvement etc.)	Readiness Rating
			Score	Rating
Efficient Administrator
Talent & Performance Management	Good leaders are focused on the performance of an individual by developing their staff's competencies and skillsets. They set performance expectations at work and provide constructive and consistent feedback to their staff as they understand what motivates different individuals to want to succeed. They are able to provide career development opportunities and guidance to enable their staff to reac…
Project Management	Good leaders plan, organize, secure and manage resources to bring about the successful completion of specific project goals and objectives within the constraints of time, cost, and performance requirements. They communicate effectively with their team, streamline processes, organize people through getting the right people to do the right job and manage risk to achieve quality outcomes while meeti…
Motivational Coach
Facilitating	Good leaders facilitate by setting goals, giving direction and understanding their team's working dynamics to bring the team's achievements to greater heights. They understand the individuality of team members and the dynamics of group interaction, thus creating a conducive social and psychological working environment.5 By knowing each team member well enough to be able to assess their strengths …
Leadership Skills	Description	Completed/On-going Developmental Activities or Evidence Demonstrating Practice of Skill (Please be specific, i.e. titles of books read, assessment tools done, committee involvement etc.)	Readiness Rating
			Score	Rating
Motivational Coach
Mentoring	Mentoring is a power free, two-way mutually beneficial learning situation where the mentor provides advice, teaches and, freely sharing their own experiences and skills with the mentees. Leaders as mentors help their mentees to acquire self-awareness and self-directiveness, develop a sense of purpose and experience success. Besides work-related issues, they are also personally involved as a frien…
Motivating	A positive attitude is a must in highly motivated leaders. Not only must leaders be positive, they must also be determined to change negative experiences of the group into growing experiences in order to lift the team's morale. Successful leaders are highly driven in their causes and can foster that same enthusiasm in their staff by providing an environment that encourages motivated members. They…
Strong Communicator
Interpersonal Skills	Good leaders have the ability to relate and work well with people that they come into contact with. They possess a high level of Emotional Intelligence (EI) which is a combination of self-management and social skills that can transform and optimize individual or team performance. Leaders "have the emotional intelligence or EI traits to control his emotions. Often, ordinary persons break under pre…
Leadership Skills	Description	Completed/On-going Developmental Activities or Evidence Demonstrating Practice of Skill (Please be specific, i.e. titles of books read, assessment tools done, committee involvement etc.)	Readiness Rating
			Score	Rating
Strong Communicator
Inquiry	Leaders "...have the ability to listen more and talk less. It is more important to listen to the issues that are being raised instead of expressing your opinion about them. Some individuals have the misconception that a good leader talks as much as possible." "The purpose of listening is to connect and learn." Effective leaders realize that listening provides them with a deeper understanding of t…
Presentation Skills	Good leaders always speak in the listeners' language, which is what helps them to communicate better. An efficient leader is never stuck up in the jungle of jargon, which leaves his audience baffled. He is always clear and concise, while communicating his motives and plans. They are able to present ideas with professionalism, in a persuasive manner. "Preparation and knowledge are the pre-requisit…
Leadership Skills	Description	Completed/On-going Developmental Activities or Evidence Demonstrating Practice of Skill (Please be specific, i.e. titles of books read, assessment tools done, committee involvement etc.)	Readiness Rating
			Score	Rating
Strong Communicator
Writing Skills	Good leaders are able to communicate their ideas through writing in a clear and persuasive manner. The writing process helps leaders to better understand their decision making methods and provides deeper insights into making good decisions. Writing allows leaders to organize and clarify their thoughts and help them to privately develop their perspective of issues in a way that can be communicated…
Strategic Visionary
Foresight / Strategy	Murray & Mann stated that a proficient leader "has a vision, an intense focus on outcome and results, a realistic strategy to carry out the vision and the ability to communicate the vision and rally support of others" (Williams, 1993, p. 87). As such, leaders need to be intimately involved with setting the strategic direction based on a thorough assessment of the organization and its external env…
Leadership Skills	Description	Completed/On-going Developmental Activities or Evidence Demonstrating Practice of Skill (Please be specific, i.e. titles of books read, assessment tools done, committee involvement etc.)	Readiness Rating
			Score	Rating
Expert Practitioner
Domain Knowledge	Competent leaders must "possess the skills and abilities required to do the work or have the potential to learn whatever is necessary." Good leaders have the neccessary tools required for them to perform their roles well and understand when and how to use these tools appropriately and effectively. In this way, they are able to "deliver the right outcome at just the right time". In order for leade…
Section III :Overall Readiness Rating
VALUES	Collegiality		0	/ 5
	Commitment		0	/ 5
	Compassionate		0	/ 5
	Courageous		0	/ 5
	Humility		0	/ 5
	Impartiality		0	/ 5
	Inspirational		0	/ 5
	Integrity		0	/ 5
	Perserverance		0	/ 5
SKILLS	Creative Innovator	Change Management	0	/ 5
		Creative Thinking Skills	0	/ 5
	Effective Decision Maker	Decision Making Skills	0	/ 5
	Efficient Administrator	Budgeting / Financial Planning	0	/ 5
		Organizational Awareness	0	/ 5
		Talent & Performance Management	0	/ 5
		Project Management	0	/ 5
	Inspiring Coach	Facilitating	0	/ 5
		Mentoring	0	/ 5
		Motivating	0	/ 5
	Strong Communicator	Interpersonal Skills	0	/ 5
		Inquiry	0	/ 5
		Presentation Skills	0	/ 5
		Writing Skills	0	/ 5
	Strategic Visionary	Foresight / Strategy	0	/ 5
	Expert Practitioner	Domain Knowledge	0	/ 5
Sub-Total (Values)			0	/ 45
Sub-Total (Skills)			0	/ 80
		TOTAL READINESS SCORE	0	/ 125
Section IV: Leadership Conversation
Instructions to supervisors: Please have a leadership conversation with your staff and use this form to give feedback on the last evaluation period as well as to set out and
agree upon learning objectives and opportunities that your staff will undertake during the next evaluation period. The original copy is to be kept by your staff. Please also
keep a copy for your own reference.
Review of Last Evaluation Period
Guiding Questions to Facilitate Leadership Conversation:
1) Overall, have you achieved the goals you set out to achieve? If yes, how does that make you a better leader? If no, what lessons can you take away from this learning experience & how can you do
better?
2) Did your supervisor provide sufficient opportunities for leadership development that are in line with your goals?
3) Any specific areas for improvement or goals for next period?
Agreed Learning Objectives / Opportunities for Next Evaluation Period
Name / Signature of Supervisor		Date of Conversation

## Sheet: Misc
1	Not Ready
2	Somewhat Ready
3	Usually Ready
4	Often Ready
5	Always Ready
1	Rarely Demonstrated
2	Occasionally Demonstrated
3	Usually Demonstrated
4	Often Demonstrated
5	Demonstrated All the Time
